# Supplementary material for: Correlation between structural heart disease and cardiac SARS-CoV-2 manifestations
Source: Commun Med (Lond). 2022 Nov 11;2:142. doi: 10.1038/s43856-022-00204-6 (PMC9651888; doi:10.1038/s43856-022-00204-6)
Supplement: Supplementary file 1 — Supplementary Data 1 [file 43856_2022_204_MOESM1_ESM.xlsx]

## Sheet: Sheet1
	Outpatients	Inpatients	Total
No Struct. Heart. Dis.	29	56	85
Struct. Heart Dis.	11	56	67
Total	40	112	152
