# Supplementary material for: Correlation between structural heart disease and cardiac SARS-CoV-2 manifestations
Source: Commun Med (Lond). 2022 Nov 11;2:142. doi: 10.1038/s43856-022-00204-6 (PMC9651888; doi:10.1038/s43856-022-00204-6)
Supplement: Supplementary file 2 — Supplementary Data 2 [file 43856_2022_204_MOESM2_ESM.xlsx]

## Sheet: Sheet1
	No Cardiac SARS-CoV-2	Cardiac Sars-CoV-2	Total
No Struct. Heart. Dis	5	1	6
Struct. Heart Dis.	5	11	16
Total	10	12	22
