# Supplementary material for: Correlation between structural heart disease and cardiac SARS-CoV-2 manifestations
Source: Commun Med (Lond). 2022 Nov 11;2:142. doi: 10.1038/s43856-022-00204-6 (PMC9651888; doi:10.1038/s43856-022-00204-6)
Supplement: Supplementary file 3 — Supplementary Data 3 [file 43856_2022_204_MOESM3_ESM.xlsx]

## Sheet: Sheet1
Control	Myocardial SARS-CoV-2
5.44684	6.46251
4.5014	7.75318
6.55852	6.12862
6.28754	6.69883
6.45052	6.1059
5.62494	3.61169
7.58839	9.91668
6.12183	9.54406
7.47833	11.0696
7.02729	6.29284
16.5096	6.07493
14.5854	5.91757
10.5784	2.7174
11.3988	3.56203
10.8214	6.55046
6.07829	4.66541
5.79772	10.2784
5.79919	6.73999
4.17856	6.8603
5.44048	11.6012
6.7763	8.67502
5.99339	6.06969
6.65977	7.8468
6.50054	6.90279
6.0774	7.32171
7.2779	7.60133
6.5983	4.7771
6.19638	5.73624
7.07085	5.4582
7.35389	4.12705
6.41652	5.27842
7.38072	7.88668
7.18308	5.28947
6.20857	7.91861
6.44166	8.15491
10.281	5.67532
9.59591	5.15683
6.50822	5.53723
7.87376	5.45233
9.80069	5.77192
8.56442	4.78553
6.96985	8.1802
7.94533	8.33671
7.88109	7.35562
8.08165	8.19115
7.18468	7.45627
7.68281	7.82878
11.9077	6.82805
11.6331	6.64622
10.1796	7.5632
9.48373	8.08301
	6.0129
	4.72595
	6.2466
	5.30327
	5.51706
	5.74708
	5.10846
	3.88617
	3.72117
