# Supplementary material for: Correlation between structural heart disease and cardiac SARS-CoV-2 manifestations
Source: Commun Med (Lond). 2022 Nov 11;2:142. doi: 10.1038/s43856-022-00204-6 (PMC9651888; doi:10.1038/s43856-022-00204-6)
Supplement: Supplementary file 4 — Supplementary Data 4 [file 43856_2022_204_MOESM4_ESM.xlsx]

## Sheet: Sheet1
INFa	IFNa_vl	IL6	IL6_vl	ACE2	ACE2_vl	TNFa	TNFa_vl
39.2872	0.483444	2.60216	0.483444	0.267259	0.483444	0.0480757	0.483444
69.9025	0.368344	1.57146	0.368344	0.498705	0.368344	1.91448	0.368344
103.66	0.119496	4.60845	0.119496	1.29561	0.119496	12.9835	0.119496
47.4017	0.936706	1.47943	0.866982	1.75061	0.866982	4.73021	0.866982
6.779	0.0762678	5.43413	0.936706	0.261139	0.936706	1.57097	0.936706
1094.64	13.3828	0.147401	0.0762678	2.64719	0.0212499	0.24812	0.0762678
7568.09	596.689	25.5252	13.3828	0.600838	0.0762678	53.2192	13.3828
520.881	5.80499	1384.11	596.689	0.0603563	13.3828	577.433	596.689
152.78	0.63	2.89	0.63	0.0580816	5.80499	29.145	5.80499
