# Supplementary material for: Correlation between structural heart disease and cardiac SARS-CoV-2 manifestations
Source: Commun Med (Lond). 2022 Nov 11;2:142. doi: 10.1038/s43856-022-00204-6 (PMC9651888; doi:10.1038/s43856-022-00204-6)
Supplement: Supplementary file 5 — Supplementary Data 5 [file 43856_2022_204_MOESM5_ESM.xlsx]

## Sheet: Sheet1
Days elapsed	Control	Myocardial SARS-CoV-2
7		1
5		1
3		1
3		1
9		1
3		1
4		1
0		1
2		1
5		1
7		1
3		1
5		1
4		1
13		1
9	1
15	1
9	1
9	1
12	1
16	1
33	1
12	1
